# Supplementary material for: Bioactive Peptide C248 of PRDX4 Ameliorates the Function of Testicular Leydig Cells via Mitochondrial Protection
Source: Antioxidants (Basel). 2025 Dec 22;15(1):21. doi: 10.3390/antiox15010021 (PMC12837840; doi:10.3390/antiox15010021)
Supplement: Supplementary file 1 [file antioxidants-15-00021-s001.zip]

Archive with 1 entries (1 files):
- antioxidants-3987790-supplementary.pdf
